# Supplementary material for: Ca2+ imaging and gene expression profiling of Lonicera Confusa in response to calcium-rich environment
Source: Sci Rep. 2018 May 4;8:7068. doi: 10.1038/s41598-018-25611-5 (PMC5935734; doi:10.1038/s41598-018-25611-5)
Supplement: Supplementary file 2 — Dataset 1 [file 41598_2018_25611_MOESM2_ESM.xlsx]

## Sheet: JYHY0-vs-JYHY30 KEGG analysis
MapID	MapTitle	Pvalue	AdjustedPv	x	y	n	N	EnrichDirect	GeneIDs
3010	Ribosome	3.9682e-07	0.000109126	91	464	2341	7752	Under	comp148142_c1_seq5 comp142945_c0_seq3 comp104659_c0_seq3 comp145819_c2_seq10 comp138468_c0_seq4 comp136812_c0_seq1 comp144860_c0_seq1 comp130095_c0_seq1 comp141899_c0_seq6 comp130617_c0_seq1 comp142677_c1_seq1 comp136974_c0_seq2 comp157195_c2_seq5 comp142672_c0_seq1 comp156849_c0_seq17 comp153529_c1_seq7 comp127961_c0_seq1 comp142677_c1_seq2 comp148142_c1_seq2 comp141899_c0_seq9 comp143778_c0_seq…
940	Phenylpropanoid biosynthesis	1.73863e-06	0.000219276	61	121	2341	7752	Over	comp138765_c2_seq3 comp152653_c0_seq4 comp152850_c0_seq2 comp148355_c0_seq1 comp158210_c0_seq21 comp130079_c0_seq1 comp144772_c5_seq5 comp145039_c0_seq4 comp144097_c0_seq8 comp143971_c1_seq2 comp157162_c0_seq7 comp133284_c1_seq7 comp133284_c1_seq4 comp153658_c0_seq2 comp129037_c0_seq1 comp134607_c0_seq3 comp142881_c0_seq1 comp145300_c0_seq1 comp152411_c0_seq5 comp152653_c0_seq3 comp157060_c0_seq5…
680	Methane metabolism	2.3921e-06	0.000219276	74	155	2341	7752	Over	comp152871_c0_seq3 comp144029_c1_seq5 comp144029_c1_seq6 comp144029_c1_seq7 comp158210_c0_seq21 comp130079_c0_seq1 comp144029_c1_seq3 comp145039_c0_seq4 comp146734_c0_seq5 comp144097_c0_seq8 comp133284_c1_seq7 comp154572_c4_seq8 comp133284_c1_seq4 comp153658_c0_seq2 comp144029_c1_seq4 comp129037_c0_seq1 comp134607_c0_seq3 comp145300_c0_seq1 comp152411_c0_seq5 comp154572_c4_seq9 comp154572_c4_seq1…
460	Cyanoamino acid metabolism	3.45569e-05	0.00237579	29	50	2341	7752	Over	comp152653_c0_seq4 comp142664_c0_seq4 comp155708_c1_seq47 comp154572_c4_seq8 comp142881_c0_seq1 comp152653_c0_seq3 comp157060_c0_seq5 comp154572_c4_seq9 comp154572_c4_seq1 comp152653_c0_seq5 comp142664_c0_seq3 comp152653_c0_seq6 comp154572_c4_seq3 comp157060_c0_seq2 comp142664_c0_seq1 comp154572_c4_seq12 comp152653_c0_seq2 comp148581_c1_seq1 comp154572_c4_seq14 comp155708_c1_seq3 comp155708_c1_se…
360	Phenylalanine metabolism	7.05638e-05	0.00388101	50	103	2341	7752	Over	comp138765_c2_seq3 comp157725_c0_seq4 comp152850_c0_seq2 comp158210_c0_seq21 comp130079_c0_seq1 comp144772_c5_seq5 comp145039_c0_seq4 comp144097_c0_seq8 comp143971_c1_seq2 comp149026_c0_seq1 comp157162_c0_seq7 comp133284_c1_seq7 comp133284_c1_seq4 comp153658_c0_seq2 comp129037_c0_seq1 comp134607_c0_seq3 comp145300_c0_seq1 comp152411_c0_seq5 comp135922_c0_seq1 comp139851_c1_seq3 comp104483_c0_seq1…
4120	Ubiquitin mediated proteolysis	0.000822588	0.0377019	45	226	2341	7752	Under	comp150363_c0_seq12 comp150363_c0_seq11 comp154188_c7_seq8 comp147745_c3_seq5 comp150363_c0_seq5 comp154188_c7_seq15 comp158074_c0_seq8 comp141153_c1_seq2 comp141251_c0_seq1 comp158074_c0_seq25 comp150251_c0_seq9 comp151973_c0_seq1 comp145851_c0_seq2 comp138929_c0_seq4 comp150251_c0_seq7 comp145902_c0_seq2 comp146459_c0_seq2 comp155836_c0_seq3 comp139985_c0_seq2 comp147745_c3_seq7 comp145851_c0_s…
260	Glycine, serine and threonine metabolism	0.00117217	0.0460494	44	96	2341	7752	Over	comp156434_c0_seq13 comp152871_c0_seq3 comp144029_c1_seq5 comp144029_c1_seq6 comp144029_c1_seq7 comp144029_c1_seq3 comp146734_c0_seq5 comp156434_c0_seq18 comp154572_c4_seq8 comp136748_c0_seq1 comp136748_c0_seq3 comp144029_c1_seq4 comp97204_c0_seq1 comp154572_c4_seq9 comp154572_c4_seq1 comp144444_c2_seq2 comp145002_c0_seq1 comp144108_c0_seq1 comp144029_c1_seq9 comp150673_c0_seq3 comp154572_c4_seq3…
73	Cutin, suberine and wax biosynthesis	0.00182779	0.0628304	12	18	2341	7752	Over	comp153459_c2_seq1 comp149964_c5_seq2 comp154228_c0_seq12 comp152728_c0_seq2 comp152728_c0_seq1 comp144618_c0_seq3 comp153459_c2_seq8 comp149964_c5_seq3 comp147936_c1_seq1 comp150094_c0_seq1 comp134886_c0_seq1 comp125031_c0_seq2
982	Drug metabolism - cytochrome P450	0.00280216	0.0856214	20	37	2341	7752	Over	comp144956_c1_seq1 comp149921_c0_seq1 comp147603_c1_seq8 comp144956_c1_seq3 comp133132_c0_seq1 comp149117_c0_seq3 comp151760_c0_seq6 comp143413_c0_seq3 comp131564_c0_seq1 comp122379_c0_seq1 comp144956_c1_seq4 comp137373_c0_seq1 comp149570_c0_seq1 comp148631_c0_seq9 comp135007_c0_seq1 comp144956_c1_seq2 comp130582_c0_seq2 comp12286_c0_seq1 comp117762_c0_seq2 comp145830_c0_seq3
3030	DNA replication	0.00380233	0.102646	45	103	2341	7752	Over	comp130706_c0_seq1 comp130706_c0_seq6 comp157569_c0_seq4 comp141996_c0_seq8 comp130706_c0_seq5 comp157569_c0_seq18 comp142769_c0_seq11 comp130706_c0_seq3 comp141996_c0_seq2 comp130706_c0_seq12 comp157569_c0_seq17 comp158152_c0_seq7 comp158152_c0_seq3 comp142869_c0_seq2 comp142769_c0_seq14 comp141996_c0_seq1 comp142769_c0_seq4 comp144159_c0_seq1 comp148679_c1_seq5 comp109151_c0_seq1 comp141996_c0_…
4540	Gap junction	0.00444583	0.102646	15	26	2341	7752	Over	comp126653_c0_seq2 comp126653_c0_seq3 comp146321_c3_seq1 comp146321_c3_seq4 comp143770_c1_seq11 comp142865_c0_seq1 comp143770_c1_seq6 comp143770_c1_seq5 comp126653_c0_seq1 comp145366_c0_seq1 comp157748_c1_seq2 comp156768_c2_seq5 comp92151_c1_seq1 comp757112_c0_seq1 comp47545_c0_seq1
980	Metabolism of xenobiotics by cytochrome P450	0.0044791	0.102646	20	38	2341	7752	Over	comp144956_c1_seq1 comp149921_c0_seq1 comp147603_c1_seq8 comp144956_c1_seq3 comp133132_c0_seq1 comp149117_c0_seq3 comp151760_c0_seq6 comp143413_c0_seq3 comp131564_c0_seq1 comp122379_c0_seq1 comp144956_c1_seq4 comp137373_c0_seq1 comp149570_c0_seq1 comp148631_c0_seq9 comp135007_c0_seq1 comp144956_c1_seq2 comp130582_c0_seq2 comp12286_c0_seq1 comp117762_c0_seq2 comp145830_c0_seq3
3060	Protein export	0.00551588	0.116682	18	104	2341	7752	Under	comp151324_c0_seq14 comp157012_c3_seq1 comp156143_c1_seq24 comp147929_c0_seq14 comp152897_c0_seq17 comp152897_c0_seq7 comp151324_c0_seq12 comp152692_c0_seq9 comp156143_c1_seq15 comp148089_c0_seq2 comp151324_c0_seq9 comp144959_c1_seq6 comp153613_c0_seq17 comp151324_c0_seq5 comp152692_c0_seq1 comp153613_c0_seq46 comp156143_c1_seq17 comp143480_c0_seq1
100	Steroid biosynthesis	0.00646241	0.12694	13	22	2341	7752	Over	comp141873_c0_seq8 comp149120_c0_seq1 comp141873_c0_seq14 comp141873_c0_seq12 comp142947_c0_seq1 comp135090_c0_seq1 comp151347_c0_seq2 comp135735_c0_seq1 comp138982_c0_seq1 comp141873_c0_seq6 comp151347_c0_seq1 comp1360720_c0_seq1 comp59916_c0_seq1
640	Propanoate metabolism	0.00740905	0.135833	33	73	2341	7752	Over	comp147019_c2_seq2 comp155816_c1_seq5 comp155816_c1_seq3 comp155816_c1_seq13 comp155816_c1_seq4 comp1197462_c0_seq1 comp136748_c0_seq1 comp136748_c0_seq3 comp138636_c0_seq3 comp155731_c1_seq2 comp155816_c1_seq1 comp118819_c0_seq1 comp149598_c0_seq2 comp155624_c1_seq2 comp141992_c0_seq10 comp154184_c0_seq1 comp151871_c2_seq7 comp148717_c0_seq3 comp157006_c0_seq2 comp149598_c1_seq1 comp155816_c1_se…
4721	Synaptic vesicle cycle	0.00869036	0.149366	12	76	2341	7752	Under	comp157062_c0_seq5 comp141792_c0_seq1 comp157219_c1_seq14 comp121468_c0_seq2 comp149845_c0_seq1 comp139098_c0_seq4 comp139098_c0_seq1 comp69871_c0_seq2 comp157062_c0_seq2 comp1128571_c0_seq1 comp73345_c0_seq1 comp69871_c0_seq1
230	Purine metabolism	0.00944934	0.152857	112	302	2341	7752	Over	comp134479_c0_seq2 comp151260_c0_seq21 comp156528_c0_seq6 comp130706_c0_seq1 comp130706_c0_seq6 comp141996_c0_seq8 comp130706_c0_seq5 comp143629_c0_seq3 comp156528_c0_seq5 comp96498_c0_seq1 comp143629_c0_seq1 comp142769_c0_seq11 comp130706_c0_seq3 comp141996_c0_seq2 comp130706_c0_seq12 comp145819_c2_seq18 comp158152_c0_seq7 comp158152_c0_seq3 comp158439_c0_seq7 comp153782_c0_seq16 comp142769_c0_s…
270	Cysteine and methionine metabolism	0.0102049	0.155908	46	110	2341	7752	Over	comp151272_c1_seq2 comp114057_c0_seq1 comp153715_c0_seq2 comp155708_c1_seq47 comp149026_c0_seq1 comp151792_c0_seq5 comp138108_c1_seq5 comp151272_c1_seq4 comp138108_c1_seq3 comp140043_c0_seq1 comp155010_c0_seq4 comp144686_c0_seq2 comp138751_c0_seq1 comp151745_c1_seq6 comp148210_c0_seq2 comp153158_c0_seq2 comp145501_c0_seq1 comp153614_c0_seq1 comp130170_c0_seq1 comp149074_c0_seq5 comp144686_c0_seq1…
5016	Huntington's disease	0.014486	0.203303	57	248	2341	7752	Under	comp149119_c0_seq9 comp134479_c0_seq2 comp154878_c1_seq10 comp155511_c0_seq10 comp148699_c0_seq5 comp155511_c0_seq3 comp96498_c0_seq1 comp134667_c0_seq3 comp149119_c0_seq22 comp134667_c0_seq1 comp146172_c1_seq4 comp155511_c0_seq17 comp155511_c0_seq16 comp155511_c0_seq18 comp155511_c0_seq4 comp146172_c1_seq1 comp154144_c0_seq1 comp152352_c1_seq5 comp136829_c0_seq1 comp146172_c1_seq12 comp151192_c3…
410	beta-Alanine metabolism	0.0147857	0.203303	28	62	2341	7752	Over	comp147019_c2_seq2 comp155816_c1_seq5 comp155816_c1_seq3 comp151272_c1_seq2 comp155816_c1_seq13 comp155816_c1_seq4 comp1197462_c0_seq1 comp136748_c0_seq1 comp136748_c0_seq3 comp138636_c0_seq3 comp151272_c1_seq4 comp155731_c1_seq2 comp155816_c1_seq1 comp118819_c0_seq1 comp144108_c0_seq1 comp155624_c1_seq2 comp141992_c0_seq10 comp154184_c0_seq1 comp154158_c0_seq1 comp148717_c0_seq3 comp155816_c1_se…
3018	RNA degradation	0.0179669	0.23528	35	163	2341	7752	Under	comp151260_c0_seq21 comp153138_c0_seq6 comp154405_c0_seq1 comp152610_c0_seq2 comp152264_c0_seq1 comp151538_c0_seq1 comp138517_c0_seq2 comp152264_c0_seq4 comp151222_c0_seq4 comp147697_c0_seq3 comp156441_c2_seq2 comp141262_c1_seq6 comp144711_c0_seq4 comp144625_c1_seq4 comp151222_c0_seq6 comp158499_c1_seq1 comp144711_c0_seq2 comp148854_c0_seq1 comp141262_c1_seq2 comp151260_c0_seq3 comp142499_c1_seq3…
4075	Plant hormone signal transduction	0.0195997	0.244996	100	272	2341	7752	Over	comp156224_c0_seq14 comp147761_c1_seq6 comp156224_c0_seq3 comp139746_c0_seq2 comp140918_c0_seq14 comp156224_c0_seq28 comp153362_c0_seq6 comp156102_c1_seq25 comp157224_c1_seq9 comp156224_c0_seq21 comp157224_c1_seq1 comp137574_c0_seq3 comp154371_c0_seq10 comp156760_c0_seq2 comp126027_c0_seq1 comp120964_c0_seq2 comp137351_c0_seq1 comp136222_c0_seq1 comp144845_c0_seq2 comp120964_c0_seq1 comp54914_c0_…
909	Sesquiterpenoid and triterpenoid biosynthesis	0.0209409	0.250381	10	17	2341	7752	Over	comp147630_c0_seq3 comp139659_c1_seq25 comp142242_c0_seq1 comp142242_c0_seq3 comp153247_c0_seq6 comp157748_c2_seq1 comp150423_c0_seq4 comp150423_c0_seq5 comp150423_c0_seq7 comp153247_c0_seq2
53	Ascorbate and aldarate metabolism	0.0244495	0.268721	24	53	2341	7752	Over	comp147019_c2_seq2 comp1197462_c0_seq1 comp132547_c0_seq1 comp126041_c0_seq1 comp136748_c0_seq1 comp132547_c0_seq2 comp136748_c0_seq3 comp149341_c2_seq4 comp156061_c0_seq4 comp156061_c0_seq3 comp135769_c0_seq1 comp154070_c0_seq1 comp156835_c0_seq5 comp148945_c0_seq1 comp127276_c0_seq1 comp149712_c1_seq3 comp148977_c0_seq2 comp148977_c0_seq1 comp148717_c0_seq3 comp152271_c1_seq5 comp151460_c0_seq4…
790	Folate biosynthesis	0.0251144	0.268721	4	35	2341	7752	Under	comp152003_c0_seq2 comp2001629_c0_seq1 comp151597_c0_seq8 comp1322188_c0_seq1
3050	Proteasome	0.0254064	0.268721	17	90	2341	7752	Under	comp144749_c0_seq2 comp154465_c0_seq2 comp144749_c0_seq1 comp154465_c0_seq6 comp152618_c0_seq1 comp134447_c0_seq1 comp142981_c0_seq3 comp157273_c0_seq2 comp155905_c0_seq2 comp157273_c0_seq4 comp157273_c0_seq1 comp148432_c0_seq1 comp562784_c0_seq1 comp565107_c0_seq1 comp551207_c0_seq1 comp51414_c0_seq1 comp155409_c1_seq2
4973	Carbohydrate digestion and absorption	0.029572	0.274373	5	7	2341	7752	Over	comp150080_c3_seq1 comp144844_c0_seq2 comp142803_c0_seq1 comp152571_c0_seq1 comp51373_c0_seq1
401	Novobiocin biosynthesis	0.029572	0.274373	5	7	2341	7752	Over	comp157725_c0_seq4 comp149026_c0_seq1 comp149074_c0_seq5 comp58277_c0_seq1 comp150659_c1_seq1
196	Photosynthesis - antenna proteins	0.0307778	0.274373	13	25	2341	7752	Over	comp141783_c2_seq13 comp141783_c2_seq14 comp130101_c0_seq1 comp141783_c2_seq19 comp141783_c2_seq9 comp141783_c2_seq6 comp150397_c4_seq4 comp141783_c2_seq8 comp150397_c4_seq1 comp141783_c2_seq5 comp141783_c2_seq10 comp141783_c2_seq7 comp141783_c2_seq17
71	Fatty acid metabolism	0.0307838	0.274373	27	62	2341	7752	Over	comp147019_c2_seq2 comp1197462_c0_seq1 comp136748_c0_seq1 comp136748_c0_seq3 comp149921_c0_seq1 comp118819_c0_seq1 comp149598_c0_seq2 comp154184_c0_seq1 comp151760_c0_seq6 comp143413_c0_seq3 comp154160_c2_seq1 comp154143_c1_seq3 comp135317_c0_seq1 comp146951_c2_seq19 comp146269_c0_seq1 comp148717_c0_seq3 comp149598_c1_seq1 comp146951_c2_seq44 comp150506_c0_seq6 comp148705_c0_seq2 comp148705_c0_se…
5012	Parkinson's disease	0.0310998	0.274373	41	181	2341	7752	Under	comp149119_c0_seq9 comp154878_c1_seq10 comp148699_c0_seq5 comp134667_c0_seq3 comp149119_c0_seq22 comp134667_c0_seq1 comp146172_c1_seq4 comp157608_c0_seq15 comp146172_c1_seq1 comp154144_c0_seq1 comp152352_c1_seq5 comp136829_c0_seq1 comp157608_c0_seq17 comp146172_c1_seq12 comp151192_c3_seq9 comp152483_c0_seq8 comp154878_c1_seq11 comp149475_c0_seq7 comp146172_c1_seq2 comp152352_c1_seq11 comp149119_c…
40	Pentose and glucuronate interconversions	0.0327325	0.274373	28	65	2341	7752	Over	comp147019_c2_seq2 comp147028_c1_seq27 comp1197462_c0_seq1 comp87279_c0_seq1 comp356934_c0_seq1 comp156462_c3_seq1 comp104757_c0_seq1 comp148285_c0_seq1 comp119571_c0_seq1 comp119034_c0_seq1 comp153534_c0_seq6 comp122389_c0_seq1 comp154657_c0_seq1 comp147028_c1_seq18 comp152696_c0_seq2 comp151451_c0_seq2 comp139982_c0_seq2 comp150656_c1_seq1 comp146746_c1_seq3 comp146746_c1_seq5 comp141294_c0_seq…
650	Butanoate metabolism	0.0329248	0.274373	7	47	2341	7752	Under	comp149598_c0_seq2 comp150658_c1_seq1 comp155812_c0_seq1 comp149598_c1_seq1 comp2563354_c0_seq1 comp33841_c1_seq1 comp779277_c0_seq1
4140	Regulation of autophagy	0.0345077	0.279106	2	24	2341	7752	Under	comp147785_c0_seq5 comp62410_c0_seq1
480	Glutathione metabolism	0.0377061	0.296262	44	111	2341	7752	Over	comp144956_c1_seq1 comp151272_c1_seq2 comp156455_c1_seq2 comp151272_c1_seq4 comp147603_c1_seq8 comp156455_c1_seq1 comp1713762_c0_seq1 comp149341_c2_seq4 comp153737_c0_seq5 comp122914_c0_seq1 comp109949_c0_seq1 comp156061_c0_seq4 comp156061_c0_seq3 comp156085_c3_seq2 comp144956_c1_seq3 comp156455_c1_seq3 comp153737_c0_seq4 comp154070_c0_seq1 comp133132_c0_seq1 comp149117_c0_seq3 comp136925_c0_seq1…
1053	Biosynthesis of siderophore group nonribosomal peptides	0.043085	0.329121	1	18	2341	7752	Under	comp144281_c0_seq13
4930	Type II diabetes mellitus	0.047932	0.356251	22	50	2341	7752	Over	comp143629_c0_seq3 comp143629_c0_seq1 comp143629_c0_seq2 comp150080_c3_seq1 comp144844_c0_seq2 comp142803_c0_seq1 comp143629_c0_seq5 comp150654_c0_seq1 comp150654_c0_seq13 comp100423_c0_seq1 comp147974_c0_seq3 comp158227_c0_seq4 comp147974_c0_seq1 comp157748_c1_seq2 comp100423_c0_seq2 comp158227_c0_seq17 comp143629_c0_seq4 comp156768_c2_seq5 comp158227_c0_seq16 comp158227_c0_seq22 comp158227_c0_s…
4710	Circadian rhythm - mammal	0.0498081	0.360453	1	15	2341	7752	Under	comp687932_c0_seq1
190	Oxidative phosphorylation	0.0597439	0.418354	61	248	2341	7752	Under	comp149119_c0_seq9 comp154878_c1_seq10 comp148699_c0_seq5 comp134667_c0_seq3 comp149119_c0_seq22 comp134667_c0_seq1 comp146172_c1_seq4 comp157608_c0_seq15 comp154393_c0_seq12 comp146172_c1_seq1 comp154144_c0_seq1 comp152352_c1_seq5 comp136829_c0_seq1 comp157608_c0_seq17 comp146172_c1_seq12 comp151192_c3_seq9 comp152483_c0_seq8 comp154878_c1_seq11 comp149475_c0_seq7 comp146172_c1_seq2 comp152352_c…
4141	Protein processing in endoplasmic reticulum	0.0613213	0.418354	68	273	2341	7752	Under	comp147745_c3_seq5 comp148371_c1_seq17 comp151324_c0_seq14 comp148371_c1_seq19 comp151345_c0_seq3 comp142063_c0_seq2 comp149817_c2_seq31 comp153261_c0_seq11 comp146069_c0_seq2 comp153261_c0_seq7 comp142248_c1_seq2 comp152528_c0_seq2 comp142248_c1_seq4 comp153523_c0_seq1 comp153523_c0_seq2 comp137215_c1_seq1 comp127582_c0_seq1 comp148371_c1_seq20 comp157667_c0_seq2 comp156728_c0_seq1 comp155244_c0…
3015	mRNA surveillance pathway	0.0623728	0.418354	57	233	2341	7752	Under	comp157010_c0_seq11 comp152742_c1_seq10 comp157010_c0_seq1 comp151470_c2_seq67 comp151470_c2_seq3 comp157010_c0_seq2 comp147378_c0_seq2 comp154648_c2_seq24 comp152610_c0_seq2 comp126767_c0_seq1 comp155017_c0_seq2 comp144330_c0_seq1 comp142723_c0_seq2 comp155720_c1_seq3 comp148939_c2_seq1 comp148172_c0_seq3 comp157290_c1_seq1 comp141253_c0_seq2 comp146790_c0_seq6 comp153651_c0_seq1 comp149646_c0_s…
3008	Ribosome biogenesis in eukaryotes	0.0644532	0.422015	38	163	2341	7752	Under	comp146703_c0_seq4 comp155238_c0_seq6 comp134286_c0_seq1 comp149195_c0_seq2 comp131003_c0_seq2 comp153328_c0_seq1 comp134286_c0_seq9 comp155238_c0_seq19 comp156731_c0_seq2 comp156361_c0_seq1 comp153328_c0_seq3 comp151222_c0_seq4 comp154191_c3_seq10 comp146703_c0_seq2 comp154191_c3_seq5 comp146703_c0_seq9 comp157814_c1_seq3 comp157814_c1_seq5 comp134916_c0_seq1 comp151222_c0_seq6 comp158499_c1_seq…
524	Butirosin and neomycin biosynthesis	0.0719808	0.460342	4	6	2341	7752	Over	comp150080_c3_seq1 comp144844_c0_seq2 comp142803_c0_seq1 comp51373_c0_seq1
380	Tryptophan metabolism	0.0751274	0.461738	17	38	2341	7752	Over	comp125246_c0_seq4 comp147019_c2_seq2 comp1197462_c0_seq1 comp136748_c0_seq1 comp136748_c0_seq3 comp156669_c0_seq6 comp149598_c0_seq2 comp150179_c3_seq1 comp148717_c0_seq3 comp149598_c1_seq1 comp142900_c0_seq1 comp125246_c0_seq5 comp147019_c2_seq10 comp33841_c1_seq1 comp1376029_c0_seq1 comp147019_c2_seq26 comp779277_c0_seq1
130	Ubiquinone and other terpenoid-quinone biosynthesis	0.0766929	0.461738	35	89	2341	7752	Over	comp145954_c0_seq33 comp152850_c0_seq2 comp157796_c0_seq7 comp157796_c0_seq2 comp157358_c2_seq9 comp155313_c1_seq5 comp157358_c2_seq17 comp143971_c1_seq2 comp149026_c0_seq1 comp157796_c0_seq8 comp157796_c0_seq13 comp118445_c0_seq2 comp157358_c2_seq11 comp151158_c0_seq1 comp157171_c0_seq6 comp149074_c0_seq5 comp157358_c2_seq12 comp58277_c0_seq1 comp157358_c2_seq16 comp150400_c0_seq12 comp150659_c1…
4961	Endocrine and other factor-regulated calcium reabsorption	0.0772363	0.461738	3	25	2341	7752	Under	comp157219_c1_seq14 comp92151_c1_seq1 comp757112_c0_seq1
5323	Rheumatoid arthritis	0.108178	0.614325	5	32	2341	7752	Under	comp141792_c0_seq1 comp82719_c0_seq1 comp69871_c0_seq2 comp73345_c0_seq1 comp69871_c0_seq1
3460	Fanconi anemia pathway	0.111414	0.614325	54	148	2341	7752	Over	comp141700_c0_seq6 comp155965_c0_seq11 comp146713_c0_seq4 comp154492_c0_seq8 comp146713_c1_seq4 comp150884_c1_seq14 comp141700_c0_seq9 comp153163_c0_seq2 comp154315_c0_seq1 comp109151_c0_seq1 comp158479_c0_seq3 comp150251_c0_seq9 comp132346_c0_seq1 comp146713_c0_seq2 comp150884_c1_seq10 comp153163_c0_seq3 comp157150_c0_seq5 comp150251_c0_seq7 comp151498_c0_seq2 comp141579_c0_seq1 comp123681_c0_se…
710	Carbon fixation in photosynthetic organisms	0.111465	0.614325	42	112	2341	7752	Over	comp143629_c0_seq3 comp143629_c0_seq1 comp143629_c0_seq2 comp137198_c1_seq1 comp140882_c0_seq3 comp143629_c0_seq5 comp150654_c0_seq1 comp150654_c0_seq13 comp149821_c1_seq6 comp100423_c0_seq1 comp157688_c0_seq2 comp133312_c0_seq1 comp139109_c0_seq1 comp137198_c1_seq2 comp55452_c1_seq1 comp147974_c0_seq3 comp136828_c0_seq1 comp156292_c0_seq3 comp153158_c0_seq2 comp150440_c2_seq2 comp125545_c0_seq1 …
4530	Tight junction	0.111695	0.614325	6	36	2341	7752	Under	comp147378_c0_seq2 comp141043_c1_seq5 comp141043_c1_seq2 comp146790_c0_seq6 comp1661777_c0_seq1 comp1138552_c0_seq1
920	Sulfur metabolism	0.114508	0.617447	20	48	2341	7752	Over	comp136068_c1_seq8 comp155708_c1_seq47 comp149276_c1_seq2 comp149276_c1_seq1 comp144686_c0_seq2 comp154438_c4_seq1 comp136068_c1_seq6 comp151745_c1_seq6 comp148210_c0_seq2 comp144686_c0_seq11 comp155708_c1_seq3 comp155708_c1_seq9 comp151827_c0_seq13 comp148210_c0_seq1 comp144686_c0_seq5 comp155708_c1_seq51 comp144686_c0_seq3 comp2340601_c0_seq1 comp1886236_c0_seq1 comp155708_c1_seq33
590	Arachidonic acid metabolism	0.124986	0.660984	4	27	2341	7752	Under	comp146283_c0_seq1 comp154530_c1_seq2 comp25520_c0_seq1 comp110830_c0_seq1
4150	mTOR signaling pathway	0.134749	0.692226	7	39	2341	7752	Under	comp158227_c0_seq4 comp157748_c1_seq2 comp158227_c0_seq17 comp156768_c2_seq5 comp158227_c0_seq16 comp158227_c0_seq22 comp158227_c0_seq6
240	Pyrimidine metabolism	0.135928	0.692226	86	248	2341	7752	Over	comp134479_c0_seq2 comp151260_c0_seq21 comp156528_c0_seq6 comp130706_c0_seq1 comp152943_c1_seq6 comp130706_c0_seq6 comp141996_c0_seq8 comp130706_c0_seq5 comp156528_c0_seq5 comp96498_c0_seq1 comp142769_c0_seq11 comp130706_c0_seq3 comp141996_c0_seq2 comp130706_c0_seq12 comp145819_c2_seq18 comp158152_c0_seq7 comp158152_c0_seq3 comp158439_c0_seq7 comp153782_c0_seq16 comp142769_c0_seq14 comp156455_c1_…
4130	SNARE interactions in vesicular transport	0.140295	0.69643	15	70	2341	7752	Under	comp141906_c0_seq10 comp156010_c3_seq1 comp153355_c1_seq2 comp130929_c0_seq6 comp147342_c0_seq1 comp157237_c1_seq44 comp134017_c0_seq2 comp146750_c0_seq2 comp149645_c0_seq1 comp157237_c1_seq45 comp136800_c0_seq6 comp157237_c1_seq31 comp157237_c1_seq33 comp157237_c1_seq10 comp1498819_c0_seq1
3013	RNA transport	0.144849	0.69643	81	308	2341	7752	Under	comp157010_c0_seq11 comp151624_c2_seq3 comp151624_c2_seq22 comp157010_c0_seq1 comp155439_c0_seq14 comp156605_c0_seq1 comp146703_c0_seq4 comp155238_c0_seq6 comp156969_c0_seq4 comp155439_c0_seq16 comp157010_c0_seq2 comp144016_c0_seq1 comp151624_c2_seq9 comp154648_c2_seq24 comp131003_c0_seq2 comp152610_c0_seq2 comp154360_c0_seq10 comp155238_c0_seq19 comp126767_c0_seq1 comp156731_c0_seq2 comp156580_c…
4910	Insulin signaling pathway	0.145862	0.69643	43	117	2341	7752	Over	comp126653_c0_seq2 comp133205_c0_seq1 comp126653_c0_seq3 comp125860_c0_seq1 comp156553_c0_seq6 comp150080_c3_seq1 comp144844_c0_seq2 comp142803_c0_seq1 comp147975_c0_seq2 comp149828_c1_seq2 comp147975_c0_seq3 comp148732_c0_seq1 comp126653_c0_seq1 comp147975_c0_seq1 comp156553_c0_seq4 comp150440_c2_seq2 comp148555_c0_seq2 comp158227_c0_seq4 comp157006_c0_seq2 comp150597_c0_seq1 comp157748_c1_seq2 …
5110	Vibrio cholerae infection	0.146883	0.69643	13	62	2341	7752	Under	comp151324_c0_seq14 comp141043_c1_seq5 comp141043_c1_seq2 comp141792_c0_seq1 comp151324_c0_seq12 comp151324_c0_seq9 comp137316_c0_seq1 comp151324_c0_seq5 comp69871_c0_seq2 comp92151_c1_seq1 comp73345_c0_seq1 comp757112_c0_seq1 comp69871_c0_seq1
1040	Biosynthesis of unsaturated fatty acids	0.158594	0.699042	8	42	2341	7752	Under	comp149786_c4_seq1 comp136095_c0_seq1 comp154160_c2_seq1 comp154143_c1_seq3 comp157720_c0_seq13 comp145709_c0_seq2 comp148393_c0_seq2 comp188199_c0_seq1
4350	TGF-beta signaling pathway	0.159095	0.699042	7	38	2341	7752	Under	comp147378_c0_seq2 comp146790_c0_seq6 comp157748_c1_seq2 comp147736_c0_seq7 comp156768_c2_seq5 comp1138552_c0_seq1 comp687932_c0_seq1
5020	Prion diseases	0.159976	0.699042	12	27	2341	7752	Over	comp126653_c0_seq2 comp126653_c0_seq3 comp1143185_c0_seq1 comp151706_c3_seq4 comp151706_c3_seq1 comp146320_c0_seq1 comp126653_c0_seq1 comp157748_c1_seq2 comp156768_c2_seq5 comp92151_c1_seq1 comp757112_c0_seq1 comp94202_c0_seq1
500	Starch and sucrose metabolism	0.161763	0.699042	65	185	2341	7752	Over	comp152653_c0_seq4 comp150793_c0_seq1 comp157218_c2_seq4 comp144427_c0_seq31 comp144427_c0_seq41 comp147028_c1_seq27 comp87279_c0_seq1 comp125860_c0_seq1 comp154744_c1_seq10 comp356934_c0_seq1 comp156462_c3_seq1 comp142881_c0_seq1 comp123434_c0_seq1 comp104757_c0_seq1 comp152653_c0_seq3 comp150080_c3_seq1 comp132336_c0_seq1 comp144427_c0_seq36 comp157060_c0_seq5 comp152320_c1_seq1 comp144844_c0_s…
5200	Pathways in cancer	0.165378	0.699042	43	118	2341	7752	Over	comp153962_c0_seq9 comp126653_c0_seq2 comp156855_c0_seq17 comp156855_c0_seq1 comp156855_c0_seq5 comp153962_c0_seq14 comp150884_c1_seq14 comp126653_c0_seq3 comp155382_c2_seq1 comp171027_c0_seq1 comp156553_c0_seq6 comp153962_c0_seq12 comp153962_c0_seq10 comp104935_c0_seq1 comp156653_c0_seq38 comp150884_c1_seq10 comp162088_c0_seq1 comp141579_c0_seq1 comp144610_c0_seq3 comp154838_c4_seq9 comp156855_c…
4976	Bile secretion	0.170446	0.699042	13	30	2341	7752	Over	comp149595_c0_seq9 comp149595_c0_seq3 comp155942_c0_seq2 comp148509_c1_seq1 comp155942_c0_seq5 comp151750_c0_seq3 comp150480_c0_seq1 comp150150_c0_seq1 comp157549_c2_seq1 comp154782_c0_seq1 comp144802_c0_seq2 comp92151_c1_seq1 comp757112_c0_seq1
4310	Wnt signaling pathway	0.170785	0.699042	30	124	2341	7752	Under	comp148724_c0_seq28 comp148724_c0_seq2 comp148724_c0_seq24 comp148724_c0_seq7 comp148724_c0_seq12 comp147378_c0_seq2 comp171027_c0_seq1 comp156553_c0_seq6 comp104935_c0_seq1 comp132104_c0_seq1 comp162088_c0_seq1 comp155017_c0_seq2 comp148724_c0_seq14 comp154838_c4_seq9 comp146790_c0_seq6 comp148724_c0_seq20 comp148724_c0_seq5 comp156553_c0_seq4 comp132104_c0_seq2 comp148724_c0_seq1 comp150597_c0_…
10	Glycolysis / Gluconeogenesis	0.173646	0.699042	68	195	2341	7752	Over	comp144029_c1_seq5 comp147019_c2_seq2 comp143629_c0_seq3 comp144029_c1_seq6 comp143629_c0_seq1 comp144029_c1_seq7 comp144029_c1_seq3 comp146734_c0_seq5 comp143629_c0_seq2 comp1197462_c0_seq1 comp150259_c0_seq2 comp136748_c0_seq1 comp136748_c0_seq3 comp149921_c0_seq1 comp144029_c1_seq4 comp150080_c3_seq1 comp150259_c0_seq13 comp144844_c0_seq2 comp142803_c0_seq1 comp143629_c0_seq5 comp144029_c1_seq…
4012	ErbB signaling pathway	0.179283	0.699042	14	33	2341	7752	Over	comp126653_c0_seq2 comp126653_c0_seq3 comp156553_c0_seq6 comp126653_c0_seq1 comp156553_c0_seq4 comp158227_c0_seq4 comp150597_c0_seq1 comp157748_c1_seq2 comp156553_c0_seq1 comp158227_c0_seq17 comp156768_c2_seq5 comp158227_c0_seq16 comp158227_c0_seq22 comp158227_c0_seq6
770	Pantothenate and CoA biosynthesis	0.182974	0.699042	9	45	2341	7752	Under	comp147555_c0_seq2 comp150658_c1_seq1 comp139386_c3_seq1 comp154158_c0_seq1 comp119481_c0_seq1 comp143039_c0_seq1 comp145204_c0_seq11 comp143039_c0_seq2 comp87796_c0_seq1
5134	Legionellosis	0.182974	0.699042	9	45	2341	7752	Under	comp152264_c0_seq1 comp152264_c0_seq4 comp148037_c2_seq3 comp145373_c0_seq4 comp148037_c2_seq1 comp155721_c0_seq2 comp148037_c2_seq2 comp391163_c0_seq1 comp172024_c0_seq1
4112	Cell cycle - Caulobacter	0.18331	0.699042	4	25	2341	7752	Under	comp144746_c0_seq2 comp149891_c2_seq20 comp151700_c0_seq2 comp147039_c0_seq6
5221	Acute myeloid leukemia	0.184092	0.699042	10	22	2341	7752	Over	comp126653_c0_seq2 comp126653_c0_seq3 comp126653_c0_seq1 comp158227_c0_seq4 comp157748_c1_seq2 comp158227_c0_seq17 comp156768_c2_seq5 comp158227_c0_seq16 comp158227_c0_seq22 comp158227_c0_seq6
960	Tropane, piperidine and pyridine alkaloid biosynthesis	0.184092	0.699042	10	22	2341	7752	Over	comp157725_c0_seq4 comp149026_c0_seq1 comp144108_c0_seq1 comp123079_c0_seq2 comp153158_c0_seq2 comp149074_c0_seq5 comp58277_c0_seq1 comp150659_c1_seq1 comp134248_c0_seq1 comp140581_c0_seq1
5120	Epithelial cell signaling in Helicobacter pylori infection	0.185564	0.699042	8	41	2341	7752	Under	comp171027_c0_seq1 comp104935_c0_seq1 comp162088_c0_seq1 comp141792_c0_seq1 comp154838_c4_seq9 comp69871_c0_seq2 comp73345_c0_seq1 comp69871_c0_seq1
3022	Basal transcription factors	0.202474	0.727289	28	115	2341	7752	Under	comp146477_c0_seq2 comp153589_c1_seq10 comp151527_c1_seq30 comp151527_c1_seq56 comp146477_c0_seq11 comp151100_c0_seq6 comp141473_c0_seq5 comp146477_c0_seq3 comp153659_c0_seq41 comp141958_c0_seq1 comp147814_c1_seq2 comp141473_c0_seq3 comp149934_c0_seq2 comp134700_c0_seq1 comp132254_c1_seq2 comp131471_c1_seq2 comp141473_c0_seq9 comp141473_c0_seq10 comp146477_c0_seq12 comp153659_c0_seq11 comp153659_…
4070	Phosphatidylinositol signaling system	0.204445	0.727289	22	93	2341	7752	Under	comp152914_c0_seq8 comp152914_c0_seq5 comp141410_c0_seq5 comp141410_c0_seq2 comp135769_c0_seq1 comp151106_c0_seq1 comp152914_c0_seq17 comp150182_c0_seq9 comp147785_c0_seq5 comp137240_c0_seq2 comp155859_c1_seq4 comp141410_c0_seq4 comp141410_c0_seq1 comp150182_c0_seq7 comp157618_c1_seq2 comp158227_c0_seq10 comp141410_c0_seq6 comp37748_c1_seq1 comp1203844_c0_seq1 comp384371_c0_seq1 comp154684_c0_seq…
513	Various types of N-glycan biosynthesis	0.207683	0.727289	10	48	2341	7752	Under	comp148574_c0_seq1 comp149830_c0_seq6 comp144516_c0_seq13 comp157667_c0_seq2 comp128241_c0_seq1 comp147665_c0_seq3 comp151142_c0_seq2 comp157119_c3_seq1 comp144516_c0_seq5 comp140365_c0_seq2
5414	Dilated cardiomyopathy	0.209163	0.727289	4	7	2341	7752	Over	comp141043_c1_seq5 comp141043_c1_seq2 comp92151_c1_seq1 comp757112_c0_seq1
3070	Bacterial secretion system	0.216493	0.727289	8	40	2341	7752	Under	comp156143_c1_seq24 comp147929_c0_seq14 comp156143_c1_seq15 comp148089_c0_seq2 comp144959_c1_seq6 comp153613_c0_seq17 comp153613_c0_seq46 comp156143_c1_seq17
51	Fructose and mannose metabolism	0.217014	0.727289	36	99	2341	7752	Over	comp155224_c0_seq27 comp155224_c0_seq4 comp155224_c0_seq9 comp155224_c0_seq20 comp150080_c3_seq1 comp144844_c0_seq2 comp142803_c0_seq1 comp144800_c1_seq1 comp155224_c0_seq6 comp133727_c0_seq3 comp150234_c0_seq2 comp157544_c0_seq3 comp157352_c0_seq1 comp144496_c0_seq1 comp155224_c0_seq25 comp150440_c2_seq2 comp132997_c0_seq1 comp125347_c0_seq1 comp148640_c3_seq2 comp148640_c3_seq27 comp155224_c0_s…
5340	Primary immunodeficiency	0.218476	0.727289	2	3	2341	7752	Over	comp151788_c0_seq1 comp151774_c2_seq8
5030	Cocaine addiction	0.218476	0.727289	2	3	2341	7752	Over	comp92151_c1_seq1 comp757112_c0_seq1
3020	RNA polymerase	0.219128	0.727289	33	90	2341	7752	Over	comp134479_c0_seq2 comp156528_c0_seq6 comp156528_c0_seq5 comp96498_c0_seq1 comp145819_c2_seq18 comp158439_c0_seq7 comp153782_c0_seq16 comp156528_c0_seq7 comp156528_c0_seq10 comp156557_c0_seq6 comp156528_c0_seq4 comp147754_c1_seq3 comp156557_c0_seq12 comp151871_c2_seq12 comp156528_c0_seq15 comp156557_c0_seq1 comp153782_c0_seq6 comp131695_c0_seq1 comp156557_c0_seq9 comp156528_c0_seq11 comp156528_c0…
4966	Collecting duct acid secretion	0.221137	0.727289	4	24	2341	7752	Under	comp141792_c0_seq1 comp69871_c0_seq2 comp73345_c0_seq1 comp69871_c0_seq1
4144	Endocytosis	0.222154	0.727289	38	150	2341	7752	Under	comp154220_c1_seq4 comp149790_c0_seq7 comp154220_c1_seq9 comp154194_c0_seq13 comp139837_c0_seq1 comp156582_c0_seq10 comp152620_c0_seq8 comp149246_c0_seq7 comp149246_c0_seq5 comp149246_c0_seq11 comp154220_c1_seq3 comp130925_c0_seq2 comp152619_c1_seq15 comp146465_c1_seq4 comp152619_c1_seq16 comp148909_c0_seq14 comp143687_c1_seq2 comp157837_c2_seq11 comp154220_c1_seq2 comp157219_c1_seq14 comp153387_…
904	Diterpenoid biosynthesis	0.231033	0.735084	6	13	2341	7752	Over	comp142496_c0_seq1 comp151219_c0_seq5 comp140795_c0_seq1 comp151219_c0_seq3 comp151219_c0_seq8 comp151219_c0_seq6
5100	Bacterial invasion of epithelial cells	0.232554	0.735084	11	51	2341	7752	Under	comp171027_c0_seq1 comp141043_c1_seq5 comp104935_c0_seq1 comp162088_c0_seq1 comp141043_c1_seq2 comp150477_c3_seq4 comp154838_c4_seq9 comp150477_c0_seq2 comp157219_c1_seq14 comp955023_c0_seq1 comp725052_c0_seq1
61	Fatty acid biosynthesis	0.232554	0.735084	11	51	2341	7752	Under	comp136095_c0_seq1 comp149189_c0_seq1 comp133556_c0_seq2 comp152799_c0_seq1 comp155789_c0_seq28 comp157006_c0_seq2 comp147569_c1_seq2 comp146760_c0_seq3 comp146760_c0_seq1 comp1523439_c0_seq1 comp794846_c0_seq1
5130	Pathogenic Escherichia coli infection	0.23759	0.742468	16	40	2341	7752	Over	comp141043_c1_seq5 comp146321_c3_seq1 comp141043_c1_seq2 comp150477_c3_seq4 comp146321_c3_seq4 comp143770_c1_seq11 comp142865_c0_seq1 comp143770_c1_seq6 comp150477_c0_seq2 comp148442_c0_seq11 comp143770_c1_seq5 comp145366_c0_seq1 comp955023_c0_seq1 comp118073_c0_seq1 comp725052_c0_seq1 comp47545_c0_seq1
340	Histidine metabolism	0.241746	0.746968	17	43	2341	7752	Over	comp157725_c0_seq4 comp146866_c0_seq6 comp147019_c2_seq2 comp146011_c0_seq2 comp1197462_c0_seq1 comp136748_c0_seq1 comp136748_c0_seq3 comp144199_c0_seq1 comp146011_c0_seq3 comp146011_c0_seq9 comp146011_c0_seq5 comp148717_c0_seq3 comp146011_c0_seq4 comp147019_c2_seq10 comp147019_c2_seq26 comp146866_c0_seq4 comp146011_c0_seq7
630	Glyoxylate and dicarboxylate metabolism	0.245102	0.748924	18	46	2341	7752	Over	comp145500_c0_seq1 comp140882_c0_seq3 comp154276_c0_seq1 comp140564_c0_seq1 comp149598_c0_seq2 comp547237_c0_seq1 comp133312_c0_seq1 comp157999_c3_seq5 comp55452_c1_seq1 comp154276_c0_seq2 comp131537_c0_seq3 comp149598_c1_seq1 comp143681_c0_seq1 comp126454_c0_seq1 comp86825_c1_seq1 comp779277_c0_seq1 comp556931_c0_seq1 comp72876_c0_seq1
910	Nitrogen metabolism	0.24988	0.755131	20	52	2341	7752	Over	comp150469_c1_seq31 comp134667_c0_seq3 comp134667_c0_seq1 comp146172_c1_seq4 comp150255_c0_seq4 comp146172_c1_seq12 comp61936_c0_seq1 comp127591_c0_seq1 comp151996_c0_seq1 comp146173_c1_seq4 comp143827_c0_seq2 comp118729_c0_seq2 comp153579_c0_seq4 comp143681_c0_seq1 comp150469_c1_seq22 comp147807_c0_seq1 comp118729_c0_seq1 comp146862_c1_seq1 comp153125_c0_seq1 comp143827_c0_seq6
720	Carbon fixation pathways in prokaryotes	0.252657	0.755226	22	58	2341	7752	Over	comp153962_c0_seq9 comp153962_c0_seq14 comp145762_c0_seq2 comp153962_c0_seq12 comp153962_c0_seq10 comp152229_c0_seq3 comp149598_c0_seq2 comp152229_c0_seq1 comp547237_c0_seq1 comp144412_c0_seq3 comp153962_c0_seq3 comp156292_c0_seq3 comp152189_c0_seq1 comp124148_c0_seq7 comp153962_c0_seq13 comp149598_c1_seq1 comp124148_c0_seq1 comp1653001_c0_seq1 comp779277_c0_seq1 comp73955_c0_seq1 comp556931_c0_s…
400	Phenylalanine, tyrosine and tryptophan biosynthesis	0.259285	0.766702	24	98	2341	7752	Under	comp156434_c0_seq13 comp157725_c0_seq4 comp151585_c0_seq5 comp150752_c0_seq7 comp151585_c0_seq7 comp146107_c0_seq13 comp146107_c0_seq26 comp151724_c1_seq1 comp149026_c0_seq1 comp156434_c0_seq18 comp132717_c0_seq4 comp149022_c0_seq1 comp137083_c0_seq1 comp151724_c1_seq2 comp149022_c0_seq6 comp153158_c0_seq2 comp149074_c0_seq5 comp149022_c0_seq5 comp58277_c0_seq1 comp149106_c0_seq1 comp150659_c1_se…
521	Streptomycin biosynthesis	0.27605	0.799091	7	16	2341	7752	Over	comp150080_c3_seq1 comp144844_c0_seq2 comp142803_c0_seq1 comp146959_c0_seq2 comp146959_c0_seq3 comp146959_c0_seq1 comp51373_c0_seq1
730	Thiamine metabolism	0.27605	0.799091	7	16	2341	7752	Over	comp154740_c0_seq17 comp150859_c0_seq2 comp141838_c0_seq6 comp154740_c0_seq9 comp154740_c0_seq7 comp141838_c0_seq4 comp22335_c0_seq1
670	One carbon pool by folate	0.284042	0.813661	15	38	2341	7752	Over	comp145500_c0_seq1 comp154572_c4_seq8 comp154572_c4_seq9 comp154572_c4_seq1 comp154572_c4_seq3 comp156068_c0_seq4 comp154572_c4_seq12 comp156068_c0_seq11 comp154572_c4_seq14 comp154572_c4_seq7 comp154572_c4_seq4 comp154572_c4_seq13 comp154572_c4_seq5 comp154572_c4_seq2 comp15003_c0_seq1
3410	Base excision repair	0.291865	0.825307	26	71	2341	7752	Over	comp149459_c0_seq4 comp142769_c0_seq11 comp158152_c0_seq7 comp158152_c0_seq3 comp142869_c0_seq2 comp142769_c0_seq14 comp142769_c0_seq4 comp154039_c4_seq7 comp152993_c1_seq1 comp156829_c3_seq2 comp153815_c1_seq2 comp145308_c4_seq7 comp151788_c0_seq1 comp136824_c0_seq1 comp154039_c4_seq1 comp152993_c1_seq2 comp149357_c0_seq1 comp151974_c0_seq1 comp142955_c0_seq3 comp132716_c0_seq6 comp142955_c0_seq…
4712	Circadian rhythm - plant	0.294109	0.825307	20	53	2341	7752	Over	comp156550_c2_seq4 comp157948_c0_seq10 comp141282_c0_seq1 comp156550_c2_seq26 comp158096_c0_seq7 comp153840_c0_seq2 comp157948_c0_seq3 comp147013_c0_seq3 comp148892_c2_seq1 comp156550_c2_seq3 comp156550_c2_seq16 comp158096_c0_seq6 comp147013_c0_seq14 comp156550_c2_seq17 comp156550_c2_seq10 comp147013_c0_seq8 comp140039_c0_seq1 comp157948_c0_seq11 comp140039_c0_seq3 comp156550_c2_seq13
660	C5-Branched dibasic acid metabolism	0.299624	0.83229	1	10	2341	7752	Under	comp150658_c1_seq1
